# Supplementary material for: Prognostic 18F-FDG Radiomic Features in Advanced High-Grade Serous Ovarian Cancer
Source: Diagnostics (Basel). 2023 Nov 7;13(22):3394. doi: 10.3390/diagnostics13223394 (PMC10670627; doi:10.3390/diagnostics13223394)
Supplement: Supplementary file 1 [file diagnostics-13-03394-s001.zip]

Archive with 2 entries (2 files):
- Radiomics data base 2.0.xlsx
- Radiomics statistic results 2.0.pdf
