# Supplementary material for: Prognostic 18F-FDG Radiomic Features in Advanced High-Grade Serous Ovarian Cancer
Source: Diagnostics (Basel). 2023 Nov 7;13(22):3394. doi: 10.3390/diagnostics13223394 (PMC10670627; doi:10.3390/diagnostics13223394)
Supplement: Supplementary file 1 [file diagnostics-13-03394-s001.zip › Radiomics data base 2.0.xlsx]

## Sheet: Clinic + radiomic
Clinic						NUCLEAR	TREATMENT											MORPHOLOGICAL_Volume(IBSI:RNU0)	MORPHOLOGICAL_ApproximateVolume(IBSI:YEKZ)	MORPHOLOGICAL_voxelsCounting(IBSI:No)	MORPHOLOGICAL_SurfaceArea(IBSI:C0JK)	MORPHOLOGICAL_SurfaceToVolumeRatio(IBSI:2PR5)	MORPHOLOGICAL_Compacity(IBSI:No)	MORPHOLOGICAL_Compactness1(IBSI:SKGS)	MORPHOLOGICAL_Compactness2(IBSI:BQWJ)	MORPHOLOGICAL_SphericalDisproportion(IBSI:KRCK)	MORPHOLOGICAL_Sphericity(IBSI:QCFX)	MORPHOLOGICAL_Asphericity(IBSI:25C7)	MORPHOLOGICAL_CentreOfMassShift(IBSI:KLMA)	MORPHOLOGICAL_Maximum3DDiameter(IBSI:L0JK)	MORPHOLOGICAL_IntegratedIntensity(IBSI:99N0)	INTENSITY-BASED_Mean(HU)IBSI:Q4LE	INTENSITY-BASED_Variance(HU)IBSI:ECT3	INTENSITY-BASED_Skewness(HU)IBSI:KE2A	INTENSITY-BASED_Kurtosis(HU)IBSI:IPH6	INTENSITY-BASED_Median(HU)IBSI:Y12H	INTENSITY-BASED_MinimumGreyLevel(HU)IBSI:1GSF	INTENSITY-BASED_10thPercentile(HU)IBSI:QG58	INTENSITY-BASED_25thPercentile(HU)IBSI:No	INTENSITY-BASED_50thPercentile(HU)IBSI:Y12H	INTENSITY-BASED_75thPercentile(HU)IBSI:No	INTENSITY-BASED_90thPercentile(HU)IBSI:8DWT	INTENSITY-BASED_StandardDeviation(HU)IBSI:No	INTENSITY-BASED_MaximumGreyLevel(HU)IBSI:84IY	INTENSITY-BASED_InterquartileRange(HU)IBSI:SALO	INTENSITY-BASED_Range(HU)IBSI:2OJQ	INTENSITY-BASED_MeanAbsoluteDeviation(HU)IBSI:4FUA	INTENSITY-BASED_RobustMeanAbsoluteDeviation(HU)IBSI:1128	INTENSITY-BASED_MedianAbsoluteDeviation(HU)IBSI:N72L
DIAGNOSTIG DATA												SURVIVAL DATA
#	Date of Birth	Date of diagnosis	Age at diagnosis	Stadium	BRCA mutation	PET Date	Inicial treatment	Interval debulking surgery	Type of treatment	Type of chemotherapy	PARPi	Relapse	Date first relapse	Exitus	Date exitus/last visit	Last visit situation
1	1971-01-09	2019-07-04	48	IVB	0	2019-07-09	1	1	1	1		0		0	2021-06-18	0	79699.5	1.27975e+06	19734	17816.9	0.223551	4.47326	0.0189075	0.127019	1.98935	0.502678	0.989346	1.14102	157.609	371114	4.65641	7.79707	0.662322	-0.46969	4.04354	0.485894	1.59567	2.19429	4.04354	6.71842	8.74678	2.79232	14.8615	4.52412	14.3756	2.37108	1.83336	2.33425	0.599673
2	1967-04-20	2019-06-14	52	IIIC		2019-06-27	1	1	1	1		0		0	2021-06-16	0	187251	3.00177e+06	46288	81483.5	0.435156	2.29803	0.00454198	0.00732982	5.14796	0.194252	4.14796	6.53164	301.253	382308	2.04168	0.693183	2.2296	9.54058	1.79728	0.471708	1.3148	1.53186	1.79728	2.30577	3.14105	0.832576	13.8877	0.773905	13.416	0.593654	0.352414	0.553492	0.407789
3	1958-08-15	2019-02-18	61	IVB	0	2019-03-07	1	1	1	1		1	2020-06-01	0	2021-09-01	1	1145.34	19195.6	296	947.116	0.826929	1.20929	0.0221695	0.174628	1.78908	0.558947	0.789077	0.985966	36.4109	9186.84	8.02104	10.5098	0.450151	-0.363449	7.51664	1.78951	3.94285	5.56302	7.51664	10.1563	12.4948	3.24189	16.8602	4.59326	15.0707	2.66137	1.93569	2.63576	0.404173
4	1960-06-29	2019-07-05	59	IVB	0	2019-07-10	1	1	1	1		1	2021-04-22	0	2021-06-16	1	10987.8	179504	2768	6569.56	0.597895	1.67254	0.0116421	0.0481578	2.7486	0.363822	1.7486	1.07626	107.308	24974.7	2.27295	0.526536	2.42556	10.9969	2.1128	0.896978	1.59508	1.81304	2.1128	2.55628	3.08025	0.725628	8.48821	0.743241	7.59123	0.50423	0.310878	0.486261	0.319246
5	1949-05-01	2018-04-20	69	IVB		2018-06-05	1	3	1	2	0	1	2019-09-01	1	2020-09-21	3	1633.4	26912.7	415	1152.85	0.705799	1.41683	0.0235427	0.196932	1.71881	0.581798	0.71881	1.96644	47.7291	30800	18.8563	60.1929	0.109655	-0.557817	19.08	3.22131	7.94036	12.8695	19.08	24.1541	28.8578	7.75841	39.3267	11.2846	36.1053	6.33973	4.6269	6.33763	0.411449
6	1957-12-24	2017-06-07	60	IIIC	0	2017-06-16	0		2	2		1	2018-10-19	0	2021-06-21	2	87337.8	1.40549e+06	21673	21013	0.240595	4.15636	0.0161769	0.0929802	2.20734	0.453033	1.20734	2.93165	161.328	682279	7.81196	38.2405	1.22136	4.38264	5.8705	0.218032	1.69768	2.46113	5.8705	12.2309	16.9458	6.18389	85.3494	9.76976	85.1314	5.16267	3.98039	4.99455	0.791593
7	1967-10-03	2017-12-01	50	IVB	0	2017-12-21	0		2	2	0	1	2018-10-16	1	2020-01-29	3	39661.6	642986	9915	20016.7	0.504688	1.98142	0.00790143	0.0221827	3.55901	0.280977	2.55901	6.2692	145.645	160835	4.05519	6.39627	1.54261	2.18129	3.0537	0.785974	1.8518	2.32428	3.0537	5.16205	7.77352	2.52908	17.0331	2.83777	16.2471	1.95657	1.27286	1.78581	0.623666
8	1953-09-19	2014-05-09	61	IVB		2014-05-05	1	1	1	4	0	1	2015-10-21	1	2018-10-16	3	7225.35	117638	1814	4040.03	0.559147	1.78844	0.0158747	0.0895398	2.23526	0.447375	1.23526	3.0416	56.1383	41365.3	5.72502	6.96665	0.866558	0.81322	5.24367	0.676886	2.72424	3.83132	5.24367	7.23735	9.41444	2.63944	16.7646	3.40602	16.0877	2.07992	1.42902	2.04568	0.461036
9	1938-10-30	2012-01-10	74	IIIC		2012-01-10	1	1	1	3		1	2013-09-17	1		3	48661.3	786175	12123	24807.3	0.509795	1.96157	0.00702651	0.0175421	3.84863	0.259833	2.84863	16.7998	176.884	152005	3.12373	5.05223	2.572	7.09316	2.31667	0.574843	1.59034	1.91629	2.31667	3.34424	5.63864	2.24772	16.971	1.42794	16.3961	1.47884	0.694675	1.27124	0.719562
10	1966-05-12	2018-11-06	52	IVB		2018-11-16	1	1	1	3		0		0	2021-06-17	0	2594.84	42606.4	657	1702.27	0.656021	1.52434	0.0208446	0.15438	1.8641	0.536451	0.864104	2.10795	68.6994	20749.1	7.99632	16.8968	0.896655	0.371353	7.09743	1.18123	3.39763	4.9511	7.09743	10.147	14.2607	4.11057	24.0414	5.19595	22.8601	3.2431	2.22645	3.15601	0.514058
11	1965-06-28	2017-08-25	52	IVB	0	2017-08-02	1	1	1	2	0	1	2018-09-10	1	2021-05-25	2	44593.3	727486	11218	30363.3	0.680894	1.46866	0.00475522	0.00803422	4.99289	0.200285	3.99289	22.8804	320.434	155052	3.47703	6.44643	3.59663	15.1922	2.76477	0.70862	1.95663	2.38296	2.76477	3.38596	5.45147	2.53898	24.8384	1.003	24.1298	1.43671	0.518796	1.20931	0.730217
12	1955-11-06	2018-03-28	63	IVB	0	2018-03-06	1		3	2	0	1	2019-05-30	0	2021-07-30	2	128414	2.06268e+06	31807	27735.3	0.215984	4.62996	0.0156851	0.0874127	2.25325	0.443804	1.25325	5.16395	223.755	628633	4.89538	7.07003	0.688284	-0.413036	4.33636	0.709688	1.9446	2.60209	4.33636	6.69807	8.92261	2.65895	15.0593	4.09598	14.3496	2.22213	1.67296	2.1831	0.543156
13	1952-04-19	2016-07-21	64	IIIC		2016-07-20	1	0	3	4	0	1	2016-12-01	1	2017-03-17	3	95485.2	1.54304e+06	23794	38067.4	0.398673	2.50832	0.00725322	0.0186924	3.76801	0.265392	2.76801	14.6011	269.217	349272	3.65786	4.07904	0.908947	-0.167845	2.87337	0.520798	1.67979	2.08057	2.87337	5.04107	6.8373	2.01966	12.6219	2.9605	12.1011	1.69433	1.26158	1.60459	0.552143
14	1953-08-10	2017-06-29	64	IVA	0	2013-06-23	1	1	1	4	0	1	2018-04-16	0	2021-09-08	1	248802	4.01622e+06	61931	103331	0.415316	2.40781	0.00422602	0.00634548	5.40147	0.185135	4.40147	25.4708	395.732	806765	3.2426	6.96124	2.23255	5.00284	2.17708	0.416619	1.40951	1.69118	2.17708	3.59902	6.88286	2.63842	21.5808	1.90784	21.1642	1.84601	0.963166	1.57673	0.813672
15	1957-03-31	2018-09-17	61	IVB	0	2018-10-25	1	0	3	2		1	2019-12-19	0	2021-09-02	1	101972	1.63688e+06	25241	29550.8	0.289792	3.45076	0.0113254	0.0455735	2.7996	0.357194	1.7996	5.3204	202.123	466107	4.57091	6.60376	0.611094	-0.645988	3.93088	0.454092	1.70951	2.40425	3.93088	6.52833	8.44898	2.56978	16.0511	4.12407	15.597	2.18729	1.68284	2.14108	0.562202
16	1955-07-02	2017-05-29	62	IIIC	0	2017-05-24	0		2	4	3	1	2018-08-03	0	2021-08-18	1	34430.3	554466	8550	12668.6	0.367949	2.71777	0.013623	0.0659399	2.47524	0.404001	1.47524	2.36194	156.562	269327	7.82237	7.34419	0.222483	-0.243312	7.67394	1.21185	4.34895	5.93705	7.67394	9.64242	11.4539	2.71002	18.6689	3.70537	17.457	2.18952	1.55349	2.18672	0.346444
17	1937-11-24	2017-09-12	80	IIIC	0	2017-08-30	1	0	3	4	2	1	2018-08-01	1	2019-05-23	2	196289	3.1578e+06	48694	84487.4	0.430423	2.3233	0.00450956	0.00722554	5.17261	0.193326	4.17261	5.60259	346.934	646001	3.29106	2.59305	1.64004	4.74671	2.78465	0.479972	1.7914	2.21981	2.78465	3.95095	5.62683	1.6103	27.2568	1.73113	26.7768	1.21786	0.774983	1.14238	0.489293
18	1942-12-29	2019-06-19	77	IIIB	0	2019-06-27	0		2	3		0		0	2021-06-24	2	11296	183071	2823	4833.9	0.42793	2.33683	0.0189628	0.127764	1.98547	0.503659	0.985471	2.00959	95.6242	56488.8	5.00077	7.87225	0.773142	-0.224183	4.21859	0.644222	1.98686	2.73528	4.21859	7.03121	9.13465	2.80575	15.7655	4.29593	15.1213	2.35297	1.76361	2.28676	0.561064
19	1954-05-11	2017-03-23	63	IVB	0	2017-02-27	1	1	1	4	0	1	2018-01-30	0	2021-09-04	2	40363.8	654465	10092	19806.1	0.49069	2.03795	0.00816993	0.0237159	3.4806	0.287307	2.4806	4.55743	155.02	184298	4.56593	4.48574	1.28486	1.53706	3.9696	0.973782	2.45321	3.10543	3.9696	5.48809	7.69695	2.11796	14.4483	2.38267	13.4745	1.62634	1.05631	1.55237	0.463861
20	1947-03-15	2017-09-29	70	IVB	0	2017-09-19	1	1	1	2	0	1	2018-09-25	0	2021-09-08	2	1.28668e+06	1.30296e+06	20092	218087	0.169496	5.89983	0.00712771	0.018051	3.81211	0.262322	2.81211	14.9263	274.7	5.12806e+06	3.98551	7.18849	1.05389	-0.0170897	2.79085	0.51499	1.53419	1.95759	2.79085	5.67539	8.44702	2.68114	14.5251	3.71779	14.0101	2.23082	1.62098	2.04121	0.67272
21	1974-08-04	2019-01-24	45	IVB	0	2019-01-28	1		3	1		0		1	2020-12-18	3	110228	1.77922e+06	27436	54215.7	0.491849	2.03315	0.00492642	0.00862312	4.87654	0.205063	3.87654	11.7163	329.191	349427	3.17002	4.22406	1.81056	2.5174	2.32858	0.526367	1.66953	1.92611	2.32858	3.43988	6.60873	2.05525	12.7906	1.51377	12.2643	1.50983	0.825171	1.28349	0.64834
22	1940-03-29	2016-12-16	76	IVB		2016-12-05	1	1	1	4	0	1	2017-10-27	1	2018-05-29	3	49868.1	800831	12349	12183.5	0.244314	4.09309	0.0209214	0.155519	1.85954	0.537768	0.85954	2.68986	140.78	242823	4.86929	3.60569	0.27239	-0.128577	4.81676	0.464805	2.41074	3.45811	4.81676	6.15502	7.38026	1.89887	14.3109	2.69691	13.8461	1.5423	1.11281	1.54172	0.389967
23	1944-02-14	2018-05-28	74	IVB	0	2018-06-08	1		3	2	0	1	2019-05-10	1	2019-07-02	3	160864	2.59575e+06	40027	77836.2	0.483863	2.0667	0.00417938	0.00620619	5.44158	0.18377	4.44158	5.6062	417.583	498762	3.10052	3.27182	3.78123	58.6684	2.57068	0.36654	1.51513	2.02294	2.57068	3.67149	5.53236	1.80882	60.1913	1.64855	59.8248	1.26889	0.752331	1.18034	0.583392
24	1952-07-31	2017-03-13	65	IVB	3	2017-03-28	1	1	1	2	0	1	2019-01-15	1	2020-01-29	3	85368.8	1.37767e+06	21244	35174.2	0.412027	2.42703	0.00730108	0.0189399	3.75152	0.266558	2.75152	2.87528	179.588	244959	2.86941	1.45449	1.37835	3.55755	2.60407	0.624683	1.60207	2.01178	2.60407	3.51464	4.43728	1.20602	12.1909	1.50287	11.5663	0.929896	0.634229	0.907347	0.420303
25	1964-04-26	2014-01-28	50	IVB	0	2014-01-21	1	1	1	2	0	1	2017-10-06	0	2021-09-01	1	12412.3	201359	3105	5577.86	0.449381	2.22528	0.0168103	0.100405	2.15153	0.464785	1.15153	2.95713	90.1603	52371.4	4.21931	5.56587	1.19234	1.20518	3.4601	0.684089	1.89309	2.49616	3.4601	5.59111	7.64842	2.35921	16.018	3.09494	15.3339	1.88067	1.29984	1.79275	0.559146
26	1947-03-21	2015-09-10	68	IVB		19/10/2015	1		3	4		0		1	2015-11-24	3	42218.1	691364	10661	27733.6	0.656913	1.52227	0.0051572	0.00944995	4.72995	0.211419	3.72995	2.29474	204.593	106564	2.52413	0.639195	1.58996	3.90945	2.34055	0.906942	1.73689	2.01197	2.34055	2.82414	3.55711	0.799497	8.35761	0.812171	7.45067	0.582648	0.357702	0.560988	0.316741
27	1971-02-09	2016-06-15	45	IVB	3	2016-06-27	1	1	1	2	0	1	2018-01-30	1	2020-02-27	3	53551.1	869118	13402	34989.5	0.653385	1.53049	0.00461623	0.00757141	5.09262	0.196363	4.09262	1.83515	248.333	122783	2.29283	0.252379	1.16657	4.40146	2.23819	0.836983	1.73197	1.97927	2.23819	2.54179	2.89087	0.502374	7.1319	0.562515	6.29492	0.368875	0.236193	0.365847	0.219107
28	1966-08-19	2014-07-17	48	IIIC	1	2014-07-11	0		2	4	3	1	2016-09-27	0	2021-08-02	2	43987.4	711208	10967	18581.7	0.422431	2.36725	0.00979776	0.034108	3.08353	0.324304	2.08353	3.40189	169.157	190173	4.32335	5.78271	0.96508	0.412815	3.61757	0.515181	1.84775	2.43864	3.61757	5.84874	7.87482	2.40473	16.1053	3.4101	15.5901	1.97024	1.43321	1.90199	0.556218
29	1943-06-02	2014-10-21	71	IVB	0	2014-09-21	0		2	2	0	1	2016-04-05	0	2021-08-31	2	57238.5	926056	14280	28634.4	0.500265	1.99894	0.0066647	0.0157821	3.98669	0.250835	2.98669	4.27486	236.437	146541	2.56018	1.40702	2.22456	6.17361	2.22309	0.473151	1.58665	1.87604	2.22309	2.7985	4.04495	1.18618	10.3756	0.922455	9.90244	0.805277	0.424475	0.741907	0.463318
30	1967-11-25	2019-06-27	52	IIIC	0	2019-07-04	1	1	1	1		0		0	2021-06-08	0	36612.1	593700	9155	18161.6	0.496054	2.01591	0.00843955	0.025307	3.40607	0.293594	2.40607	4.77008	167.252	153928	4.2043	4.37903	1.24465	1.41129	3.59757	0.866336	2.10859	2.70619	3.59757	5.2307	7.21184	2.09261	14.5579	2.52451	13.6915	1.63337	1.09556	1.56328	0.497732
31	25/10/1932	2016-01-01	84	IVB	3	2016-01-20	1		3	4		1	2017-01-02		2018-02-07	4	1728.99	28533.9	440	1370.34	0.792565	1.26173	0.0192299	0.131388	1.96705	0.508376	0.967048	1.13561	47.1613	11560.2	6.68612	2.63334	-0.0135904	0.0852938	6.69601	2.25081	4.6817	5.69199	6.69601	7.73567	8.68784	1.62276	11.5726	2.04367	9.32179	1.27188	0.873031	1.27184	0.242705
32	1948-01-01	2016-12-01	68	IIIC	3	2016-11-18	1	1	1	4	0	0		0	2021-06-08	0	98444.2	1.60892e+06	24810	67863.5	0.689361	1.45062	0.00314167	0.0035069	6.58202	0.151929	5.58202	16.434	359.293	259278	2.63375	1.89057	3.01677	10.4377	2.24346	0.382849	1.75115	1.9946	2.24346	2.63306	3.88006	1.37498	13.9548	0.638458	13.5719	0.823192	0.316997	0.708339	0.522061
33	1942-07-18	2017-05-22	75	IIIB	0	2017-05-19	0		2	4	0	0		0	2021-03-15	0	28129.1	452652	6980	9706.5	0.34507	2.89797	0.0165954	0.0978535	2.17007	0.460814	1.17007	1.84598	94.2985	183999	6.54124	8.34311	0.17821	-0.836364	6.42534	0.701623	2.7349	4.1195	6.42534	8.83403	10.4364	2.88844	17.1033	4.71453	16.4017	2.45119	1.88653	2.45003	0.441574
34	1965-03-02	2017-05-24	52	IVB	0	2017-05-09	1	1	1	4	0	1	2019-04-04	1	2020-07-24	3	2532.52	41439.1	639	1638.62	0.647031	1.54552	0.0215408	0.164863	1.82372	0.548329	0.823722	1.26967	52.2561	27304.7	10.7816	15.5474	0.143825	-0.557077	10.699	2.73852	5.3655	7.5569	10.699	13.6894	16.0072	3.94302	24.5639	6.13255	21.8253	3.27136	2.456	3.27053	0.365717
35	1975-08-10	2017-05-30	42	IVB	0	2017-06-30	1	3	1	4	0	1	2018-08-28	1	2019-10-21	3	52016.8	844021	13015	26509.5	0.509633	1.9622	0.00679934	0.0164262	3.93388	0.254202	2.93388	16.446	320.822	173184	3.32939	4.25913	1.85782	3.47733	2.55826	0.689173	1.64117	1.98921	2.55826	3.99807	6.11342	2.06377	13.0144	2.00886	12.3252	1.51918	0.907065	1.3759	0.619863
36	1964-06-30	2019-01-23	55	IIIC	0	2019-01-31	0		2	2		0		0	2021-03-03	2	3705.05	60829.2	938	2147.44	0.579598	1.72533	0.0210057	0.156775	1.85456	0.539211	0.854561	3.91698	60.9352	16921	4.567	7.19744	1.08638	0.620165	3.6393	0.732767	1.91548	2.54231	3.6393	5.99225	8.69886	2.6828	15.4692	3.44995	14.7364	2.17253	1.54958	2.06042	0.587433
[truncated: 102 more columns]

## Sheet: Clinic + texture resampling
#	date of Birth	Diagnostic date	Age at Diagnostic		TREATMENT					PET Date	Relapse	First relapse date	Exitus	Exitus/Last visit Date	Last visit situation	Radiomic
CLINIC										NUCLEAR
Data at Diagnostic											Survival Data
																Intensity resampled texture
#	Date of Birth	Diagnostic date	Age at diagnostic	Stadium	Inicial treatment	Interval debulking surgery	Type of treatment	Type of chemotherapy	PARPi	PET date	Relapse	First Relapse date	Exitus	Exitus/Last visit Date	Last visit situation	GLCM_JointMaximum(IBSI:GYBY)	GLCM_JointAverage(IBSI:60VM)	GLCM_JointVariance(IBSI:UR99)	GLCM_JointEntropyLog2(IBSI:TU9B)	GLCM_JointEntropyLog10(IBSI:No)	GLCM_DifferenceAverage(IBSI:TF7R)	GLCM_DifferenceVariance(IBSI:D3YU)	GLCM_DifferenceEntropy(IBSI:NTRS)	GLCM_SumAverage(IBSI:ZGXS)	GLCM_SumVariance(IBSI:OEEB)	GLCM_SumEntropy(IBSI:P6QZ)	GLCM_AngularSecondMoment(IBSI:8ZQL)	GLCM_Contrast(IBSI:ACUI)	GLCM_Dissimilarity(IBSI:8S9J)	GLCM_InverseDifference(IBSI:IB1Z)	GLCM_NormalisedInverseDifference(IBSI:NDRX)	GLCM_InverseDifferenceMoment(IBSI:WF0Z)	GLCM_NormalisedInverseDifferenceMoment(IBSI:1QCO)	GLCM_InverseVariance(IBSI:E8JP)	GLCM_Correlation(IBSI:NI2N)	GLCM_Autocorrelation(IBSI:QWB0)	GLCM_ClusterTendency(IBSI:DG8W)	GLCM_ClusterShade(IBSI:7NFM)	GLCM_ClusterProminence(IBSI:AE86)	GLRLM_ShortRunsEmphasis(IBSI:22OV)	GLRLM_LongRunsEmphasis(IBSI:W4KF)	GLRLM_LowGreyLevelRunEmphasis(IBSI:V3SW)	GLRLM_HighGreyLevelRunEmphasis(IBSI:G3QZ)	GLRLM_ShortRunLowGreyLevelEmphasis(IBSI:HTZT)	GLRLM_ShortRunHighGreyLevelEmphasis(IBSI:GD3A)	GLRLM_LongRunLowGreyLevelEmphasis(IBSI:IVPO)	GLRLM_LongRunHighGreyLevelEmphasis(IBSI:3KUM)	GLRLM_GreyLevelNonUniformity(IBSI:R5YN)	GLRLM_RunLengthNonUniformity(IBSI:W92Y)
1	1971-01-09	2019-07-04	48	IVB	1	1	1	1		2019-07-09	0		0	2021-06-18	0	0.0305895	9.73058	32.8876	7.94041	2.3903	2.55015	5.79242	7.94041	19.4612	119.255	7.94041	0.0067777	12.2957	2.55015	0.427504	0.926247	0.351915	0.987111	0.0706411	0.813065	121.424	119.255	677.999	33710.1	0.894957	1.61401	0.0541445	121.506	0.0473824	111.306	0.0995515	172.502	958.727	12874.5
2	1967-04-20	2019-06-14	52	IIIC	1	1	1	1		2019-06-27	0		0	2021-06-16	0	0.218776	3.93377	3.12865	4.67776	1.40815	0.947363	1.15644	4.67776	7.86753	10.4607	4.67776	0.0799061	2.05394	0.947363	0.648032	0.968518	0.620417	0.997433	0.0387215	0.671753	17.5762	10.4607	58.9194	862.232	0.778561	2.97434	0.117096	18.8011	0.0926998	15.5678	0.335803	43.8892	6651.3	18302.7
3	1958-08-15	2019-02-18	61	IVB	1	1	1	1		2019-03-07	1	2020-06-01	0	2021-09-01	1	0.0081103	14.7042	46.6836	9.09028	2.73645	6.06934	20.9664	9.09028	29.4084	128.931	9.09028	0.00227597	57.8033	6.06934	0.241574	0.851889	0.149138	0.950971	0.0514085	0.380903	233.995	128.931	214.292	41748.4	0.974454	1.1046	0.0262278	224.089	0.0255673	218.876	0.0289508	245.268	12.921	267.466
4	1960-06-29	2019-07-05	59	IVB	1	1	1	1		2019-07-10	1	2021-04-22	0	2021-06-16	1	0.152692	3.68618	2.78577	4.75638	1.43181	1.11112	1.52662	4.75638	7.37236	8.38187	4.75638	0.0624457	2.76122	1.11112	0.609851	0.942493	0.575416	0.99109	0.0478519	0.504408	14.9931	8.38187	51.8582	796.516	0.815853	2.24957	0.148524	14.9964	0.125268	12.7081	0.302089	29.7516	472.436	1311.31
5	1949-05-01	2018-04-20	69	IVB	1	3	1	2	0	2018-06-05	1	2019-09-01	1	2020-09-21	3	0.00361944	35.5761	239.393	10.9913	3.30872	12.9775	108.696	10.9913	71.1523	680.46	10.9913	0.000662504	277.111	12.9775	0.151999	0.861933	0.0778323	0.956106	0.0154135	0.42122	1366.5	680.46	-351.874	1.27498e+06	0.986523	1.05732	0.00880317	1280.18	0.00862762	1258.89	0.00950751	1370.95	8.08954	393.299
6	1957-12-24	2017-06-07	60	IIIC	0		2	2		2017-06-16	1	2018-10-19	0	2021-06-21	2	0.026868	17.0825	155.33	9.79858	2.94967	5.75538	40.1816	9.79858	34.1649	548.015	9.79858	0.00327811	73.306	5.75538	0.306648	0.968725	0.227043	0.997624	NaN	0.764032	410.488	548.015	11598.2	1.54064e+06	0.937194	1.35007	0.0302639	424.319	0.0270384	410.264	0.051123	486.292	692.158	16765
7	1967-10-03	2017-12-01	50	IVB	0		2	2	0	2017-12-21	1	2018-10-16	1	2020-01-29	3	0.0464982	8.12265	30.0641	7.65102	2.30319	2.79557	8.18801	7.65102	16.2453	104.253	7.65102	0.0113772	16.0032	2.79557	0.421587	0.929002	0.347605	0.987098	0.06726	0.733848	88.0399	104.253	1325.74	45302.7	0.90824	1.50699	0.0643593	83.6458	0.0581594	78.5767	0.10065	108.525	763.635	6856.73
8	1953-09-19	2014-05-09	61	IVB	1	1	1	4	0	2014-05-05	1	2015-10-21	1	2018-10-16	3	0.0100301	11.9178	30.8805	8.49713	2.55789	3.78792	10.1168	8.49713	23.8356	99.0569	8.49713	0.00388009	24.4652	3.78792	0.330281	0.905587	0.239039	0.98036	0.0689918	0.603874	160.682	99.0569	727.442	34838.5	0.948249	1.24155	0.0239945	149.362	0.0227609	141.985	0.0296701	182.853	95.6044	1474.99
9	1938-10-30	2012-01-10	74	IIIC	1	1	1	3		2012-01-10	1	2013-09-17	1		3	0.0942802	6.38345	25.0259	6.42077	1.93284	1.82115	5.82214	6.42077	12.7669	90.9648	6.42077	0.0330662	9.13873	1.82115	0.541164	0.952853	0.49407	0.992648	0.0517255	0.817414	61.205	90.9648	1916.39	65442.5	0.844832	2.02798	0.0805082	61.1948	0.0683609	56.0111	0.161203	90.2427	1301.73	6435.17
10	1966-05-12	2018-11-06	52	IVB	1	1	1	3		2018-11-16	0		0	2021-06-17	0	0.0062013	16.0579	75.2569	9.55995	2.87783	6.21689	26.472	9.55995	32.1158	235.906	9.55995	0.00187007	65.1216	6.21689	0.248317	0.890757	0.157965	0.973094	0.0534303	0.567338	300.552	235.906	2350.46	159253	0.9695	1.13248	0.0262065	280.38	0.0254667	273.157	0.0298822	310.789	24.9789	581.952
11	1965-06-28	2017-08-25	52	IVB	1	1	1	2	0	2017-08-02	1	2018-09-10	1	2021-05-25	2	0.102785	6.95597	35.9273	6.52138	1.96313	2.26442	10.8147	6.52138	13.9119	127.767	6.52138	0.0362559	15.9423	2.26442	0.523649	0.959932	0.475619	0.994022	0.0482453	0.778131	76.3417	127.767	4228.17	203461	0.867096	1.83723	0.0642969	72.2229	0.0564073	67.6857	0.114417	97.635	1376.59	6555.72
12	1955-11-06	2018-03-28	63	IVB	1		3	2	0	2018-03-06	1	2019-05-30	0	2021-07-30	2	0.0274697	9.70073	29.8825	7.81986	2.35401	2.33615	4.81173	7.81986	19.4015	109.261	7.81986	0.0067922	10.2693	2.33615	0.441629	0.931662	0.368041	0.989147	0.072784	0.828172	118.852	109.261	670.308	29596.8	0.888006	1.63995	0.0453247	117.693	0.0393407	106.346	0.0834178	175.736	1562.71	20199.6
13	1952-04-19	2016-07-21	64	IIIC	1	0	3	4	0	2016-07-20	1	2016-12-01	1	2017-03-17	3	0.067874	7.65325	18.3418	7.03658	2.11822	1.95506	3.79947	7.03658	15.3065	65.7454	7.03658	0.0151863	7.62175	1.95506	0.489498	0.934178	0.426595	0.989309	0.0660084	0.79223	73.1032	65.7454	360.295	10418.4	0.870522	1.79647	0.0568655	70.1796	0.0491799	62.7495	0.106061	110.64	1755.89	14055.7
14	1953-08-10	2017-06-29	64	IVA	1	1	1	4	0	2013-06-23	1	2018-04-16	0	2021-09-08	1	0.0930534	7.43861	35.2617	7.1187	2.14294	2.53256	8.9894	7.1187	14.8772	125.644	7.1187	0.0236704	15.4032	2.53256	0.472764	0.949074	0.410906	0.992447	0.0574614	0.781587	82.893	125.644	2503.86	91903.7	0.876684	1.77795	0.0651389	83.0483	0.0555046	78.0082	0.129433	108.682	5347.96	33153.6
15	1957-03-31	2018-09-17	61	IVB	1	0	3	2		2018-10-25	1	2019-12-19	0	2021-09-02	1	0.0215461	9.62145	27.9521	7.93461	2.38856	2.73064	6.118	7.93461	19.2429	98.2339	7.93461	0.00600712	13.5744	2.73064	0.408131	0.927669	0.328917	0.988122	0.0716083	0.757184	113.737	98.2339	474.011	21731.5	0.907987	1.51255	0.0484924	110.671	0.0437702	101.085	0.0778442	159.164	1317.76	17373
16	1955-07-02	2017-05-29	62	IIIC	0		2	4	3	2017-05-24	1	2018-08-03	0	2021-08-18	1	0.00683479	14.9144	29.435	8.65357	2.60498	3.91951	10.0071	8.65357	29.8287	92.3702	8.65357	0.00335811	25.3697	3.91951	0.319711	0.907077	0.226626	0.98161	0.0683728	0.569055	239.188	92.3702	144.293	24706.6	0.946611	1.24915	0.0139255	229.467	0.0133268	216.779	0.0167875	287.795	394.852	6903.74
17	1937-11-24	2017-09-12	80	IIIC	1	0	3	4	2	2017-08-30	1	2018-08-01	1	2019-05-23	2	0.0632688	6.668	11.4745	6.58326	1.98176	1.84914	3.42324	6.58326	13.336	39.0556	6.58326	0.0201543	6.84255	1.84914	0.497003	0.96844	0.435703	0.997771	0.0675549	0.701838	52.5155	39.0556	319.307	7494.24	0.87184	1.77464	0.0515957	52.1574	0.0450141	47.0291	0.0927212	79.9888	4610.69	28936.8
18	1942-12-29	2019-06-19	77	IIIB	0		2	3		2019-06-27	0		0	2021-06-24	2	0.0166443	10.4905	34.3053	8.29481	2.49699	3.30037	8.25921	8.29481	20.981	118.07	8.29481	0.00480071	19.1516	3.30037	0.365142	0.912035	0.279456	0.982488	0.0698905	0.720865	134.78	118.07	693.814	34398.2	0.931592	1.34512	0.0460399	125.766	0.0427349	118.204	0.0679863	161.173	149.313	2146.21
19	1954-05-11	2017-03-23	63	IVB	1	1	1	4	0	2017-02-27	1	2018-01-30	0	2021-09-04	2	0.0246933	8.64084	20.7284	7.6513	2.30327	2.82228	7.01694	7.6513	17.2817	67.9312	7.6513	0.00855833	14.9822	2.82228	0.402545	0.914449	0.322708	0.982367	0.0726612	0.638606	87.9014	67.9312	600.921	17648.6	0.918197	1.41722	0.0398419	84.6667	0.0367622	79.0631	0.0566294	111.459	732.747	7269.59
20	1947-03-15	2017-09-29	70	IVB	1	1	1	2	0	2017-09-19	1	2018-09-25	0	2021-09-08	2	0.0505633	8.57516	33.227	7.51781	2.26309	2.4796	6.14578	7.51781	17.1503	120.614	7.51781	0.0130271	12.2942	2.4796	0.449462	0.928566	0.380834	0.987107	0.0627	0.814997	100.613	120.614	1018.33	34371.1	0.895183	1.6262	0.0657409	95.4723	0.0578908	88.6543	0.115473	129.222	1365.81	13111.7
21	1974-08-04	2019-01-24	45	IVB	1		3	1		2019-01-28	0		1	2020-12-18	3	0.107153	6.61388	20.9803	6.43384	1.93678	1.85728	4.60266	6.43384	13.2278	75.8691	6.43384	0.0340363	8.05217	1.85728	0.529432	0.938245	0.477739	0.988855	0.0519484	0.808102	60.6976	75.8691	991.111	24761.8	0.850537	2.04734	0.0685186	59.9179	0.0578322	54.3232	0.145922	91.9142	2895.42	14820.9
22	1940-03-29	2016-12-16	76	IVB	1	1	1	4	0	2016-12-05	1	2017-10-27	1	2018-05-29	3	0.0160858	10.027	14.9947	7.5307	2.26697	2.44795	4.64966	7.5307	20.054	49.3369	7.5307	0.00736777	10.6421	2.44795	0.420169	0.926148	0.340945	0.987976	0.0774111	0.645138	110.214	49.3369	28.6632	6970.68	0.903973	1.51709	0.0260358	109.171	0.0231742	99.1449	0.0441523	160.886	750.977	8380.14
23	1944-02-14	2018-05-28	74	IVB	1		3	2	0	2018-06-08	1	2019-05-10	1	2019-07-02	3	0.0686759	6.4801	13.6185	6.53435	1.96704	1.76014	4.28135	6.53435	12.9602	47.0945	6.53435	0.0222208	7.37943	1.76014	0.517871	0.985916	0.461845	0.999512	NaN	0.729066	51.9204	47.0945	692.72	45757.1	0.864751	1.84772	0.0678449	53.184	0.0576355	48.3025	0.13775	79.8679	3699.85	23142.3
24	1952-07-31	2017-03-13	65	IVB	1	1	1	2	0	2017-03-28	1	2019-01-15	1	2020-01-29	3	0.0551275	5.52937	6.58633	6.1372	1.84748	1.61324	2.31333	6.1372	11.0587	21.4295	6.1372	0.0220423	4.91586	1.61324	0.514636	0.942214	0.456926	0.99243	0.0696799	0.626813	34.7024	21.4295	128.089	2981.42	0.8643	1.81146	0.0793864	34.369	0.069855	30.3699	0.137543	56.7963	2212.14	12273.9
25	1964-04-26	2014-01-28	50	IVB	1	1	1	2	0	2014-01-21	1	2017-10-06	0	2021-09-01	1	0.0313764	8.59704	24.8874	7.75954	2.33585	2.76284	7.58415	7.75954	17.1941	84.3324	7.75954	0.0082572	15.2174	2.76284	0.415602	0.925657	0.339075	0.986202	0.0708832	0.694275	91.1878	84.3324	717.838	24542.7	0.909679	1.47622	0.0574331	87.0748	0.0522426	80.7417	0.0872027	117.437	206.877	2157.92
26	1947-03-21	2015-09-10	68	IVB	1		3	4		19/10/2015	0		1	2015-11-24	3	0.114891	4.26252	3.41952	5.20166	1.56586	1.24275	1.43047	5.20166	8.52505	10.7032	5.20166	0.0470859	2.97491	1.24275	0.573372	0.932038	0.530295	0.988956	0.0580695	0.565011	20.1012	10.7032	48.7741	642.378	0.848731	1.91257	0.113892	19.1132	0.0992098	16.5569	0.20185	33.7665	1692.8	5807.41
27	1971-02-09	2016-06-15	45	IVB	1	1	1	2	0	2016-06-27	1	2018-01-30	1	2020-02-27	3	0.15741	3.77463	1.22471	4.0878	1.23055	0.843467	0.693762	4.0878	7.54926	3.49364	4.0878	0.0910367	1.4052	0.843467	0.654591	0.945988	0.631834	0.993042	0.0362387	0.426313	14.7699	3.49364	6.5862	74.0278	0.792498	2.48695	0.111197	14.6988	0.0921598	11.7656	0.244124	35.3727	2546.72	5774.66
28	1966-08-19	2014-07-17	48	IIIC	0		2	4	3	2014-07-11	1	2016-09-27	0	2021-08-02	2	0.0224095	9.1781	25.4915	7.89873	2.37776	2.90669	6.58479	7.89873	18.3562	86.9325	7.89873	0.00659674	15.0337	2.90669	0.390853	0.923388	0.308044	0.986887	0.0726343	0.705125	102.212	86.9325	629.716	23689.1	0.922066	1.41014	0.0446789	96.2533	0.0410626	89.5782	0.0654574	128.206	689.542	8007.4
29	1943-06-02	2014-10-21	71	IVB	0		2	2	0	2014-09-21	1	2016-04-05	0	2021-08-31	2	0.137445	5.2155	6.96828	5.46245	1.64436	1.26941	2.03086	5.46245	10.431	24.2308	5.46245	0.0494773	3.64226	1.26941	0.587056	0.946438	0.547875	0.992187	0.0496748	0.738654	32.3486	24.2308	240.635	4494.45	0.822003	2.23069	0.0728996	32.3516	0.0609315	28.0146	0.154968	59.9187	1889.84	6892.64
30	1967-11-25	2019-06-27	52	IIIC	1	1	1	1		2019-07-04	0		0	2021-06-08	0	0.026869	8.10708	20.1387	7.56526	2.27737	2.70297	6.01178	7.56526	16.2142	67.2369	7.56526	0.00890827	13.3178	2.70297	0.40755	0.919743	0.328039	0.985115	0.0731304	0.669347	79.2046	67.2369	583.332	17691.3	0.917183	1.42659	0.0514415	76.2751	0.047232	71.4302	0.0741459	99.112	665.078	6567.56
31	25/10/1932	2016-01-01	84	IVB	1		3	4		2016-01-20	1	2017-01-02		2018-02-07	4	0.0233094	10.4069	11.2854	7.3272	2.20571	2.86552	5.60102	7.3272	20.8138	31.3293	7.3272	0.00874222	13.8122	2.86552	0.378924	0.883143	0.29013	0.969181	0.0793779	0.388047	112.683	31.3293	-15.1426	3096.89	0.93914	1.2769	0.0267937	108.307	0.0257389	101.408	0.031501	139.18	34.1551	345.595
32	1948-01-01	2016-12-01	68	IIIC	1	1	1	4	0	2016-11-18	0		0	2021-06-08	0	0.211322	5.60284	10.5075	5.262	1.58402	1.32655	3.23169	5.262	11.2057	37.0385	5.262	0.0787899	4.99142	1.32655	0.610613	0.959197	0.575822	0.994386	0.0392129	0.762483	39.4036	37.0385	565.244	13046.3	0.817	2.33964	0.0614191	38.4376	0.0508058	33.7057	0.140405	69.2059	4036.51	11708.6
33	1942-07-18	2017-05-22	75	IIIB	0		2	4	0	2017-05-19	0		0	2021-03-15	0	0.00661381	13.4935	33.2143	8.59689	2.58792	3.63357	8.52518	8.59689	26.987	111.129	8.59689	0.00316155	21.728	3.63357	0.334799	0.908537	0.243092	0.982261	0.0699125	0.672912	204.425	111.129	21.4473	27617	0.940427	1.28517	0.0228028	190.806	0.0217842	177.991	0.0283674	250.919	296.597	5495.59
34	1965-03-02	2017-05-24	52	IVB	1	1	1	4	0	2017-05-09	1	2019-04-04	1	2020-07-24	3	0.00476112	18.4582	61.0361	9.56584	2.87961	6.34346	24.6507	9.56584	36.9164	179.254	9.56584	0.00163634	64.8902	6.34346	0.242631	0.884085	0.15321	0.970722	0.0493966	0.468428	369.297	179.254	-365.966	80041.8	0.969223	1.13491	0.0177867	351.11	0.0171975	339.33	0.0204387	401.406	21.6764	565.685
35	1975-08-10	2017-05-30	42	IVB	1	3	1	4	0	2017-06-30	1	2018-08-28	1	2019-10-21	3	0.064876	6.64792	20.6376	6.96701	2.09728	2.23578	5.50146	6.96701	13.2958	72.0502	6.96701	0.0184064	10.5002	2.23578	0.46968	0.926436	0.40415	0.985655	0.0652012	0.745605	59.5824	72.0502	987.155	28447.9	0.886332	1.67318	0.0779824	57.9937	0.0684888	53.6111	0.137338	80.2501	1225.31	8201.45
36	1964-06-30	2019-01-23	55	IIIC	0		2	2		2019-01-31	0		0	2021-03-03	2	0.0205006	9.46121	32.8896	8.18957	2.46531	3.69562	10.9146	8.18957	18.9224	106.986	8.18957	0.00571573	24.5722	3.69562	0.350806	0.900836	0.264884	0.97664	0.0666566	0.626445	110.118	106.986	882.119	33392.2	0.936512	1.30209	0.0538948	104.208	0.0497344	99.1262	0.0758757	126.369	59.0215	728.73
[truncated: 22 more columns]

## Sheet: Leyend
	Initial Treatment
	Primary Cytoreductive Surgery	0			Last visit situation
	Neoadjuvant Chemotherapy	1			Alive, without disease evidence		0
					Alive, in relapse / progression		1
					Alive, with stable disease		2
	Interval debulking surgery				Exitus		3
	Performed, but the disease is not resected	0			Lost		4
	Complete Cytoreductive Surgery	1
	Residual Disease <1 cm	2
	Residual Disease >1 cm	3
					BCRA Mutation
					No mutation	0
	Type of treatment				BCRA 1 mutated	1
	Neoadjuvant chemotherapy + interval debulking surgery	1			BCRA 2 mutated	2
	Primary cytoreductive surgery + adjuvant chemotherapy	2			Variants of unknown significance	3
	Chemotherapy only	3
	Type of chemotherapy				PARPi
	Carboplatin + paclitaxel with Bevacizumab + Bevacizumab as maintenance	1			No	0
	Carboplatin + paclitaxel + Bevacizumab as maintenance	2			clinical trial = IPARP/ placebo	1
	Carboplatin + paclitaxel without Bevacizumab	3			PARPi confirmed	2
	Carboplatin + paclitaxel with Bevacizumab without maintenance	4			Placebo confimed	3
